# Supplementary material for: Helicase Subunit Cdc45 Targets the Checkpoint Kinase Rad53 to Both Replication Initiation and Elongation Complexes after Fork Stalling
Source: Mol Cell. 2019 Feb 7;73(3):562–573.e3. doi: 10.1016/j.molcel.2018.11.025 (PMC6375734; doi:10.1016/j.molcel.2018.11.025)
Supplement: Table S1. Yeast Strains, Related to STAR Methods [file mmc2.xlsx]

## Sheet: Sheet1
Yeast Strains. (all strains are derived from W303 unless otherwise stated)
MATa ade2-1 ura3-1 his3-11,15 trp1-1 leu2-3,112 can1-100	W303
MATa sml1Δ::URA3 rad53Δ::LEU2	PZ13
MATa Sld3-10HIS-13MYC::KANMX	PZ52
MATa Dbf4-13myc::KANMX	PZ125
MATa sld3-2D-10HIS-13MYC::KANMX	PZ171
MATa Dbf4-13myc::KANMX rad53Δ::LEU2 sml1Δ::URA3	PZ228
MATa ptc2∆::URA3 pph3∆::HPHNT	PZ262	This paper
MATa Dbf4-13myc::KANMX sml1Δ::URA3	PZ519
MATa Mcm4-3HA::KANMX	PZ569	This paper
MATa leu2-3,112 his3∆200 trp1-901 ade2 GAL4 gal80 LYS2::(lexAop)4-HIS3 URA3::(lexAop)s-lacZ	PZ571	This paper
MATa dbf4-4A::HIS3	PZ617	This paper
MATa Dbf4-13myc::KANMX Cdc45-3HA::HIS3 sml1Δ::URA3	PZ660	This paper
MATa Cdc45-3HA::HIS3	PZ669	This paper
MATa sld3-38A-10HIS-13MYC::KANMX dbf4-4A::HIS3	PZ917	This paper
MATa Sld3-10HIS-13MYC::KANMX Cdc45-3HA::HIS3 sml1Δ::URA3	PZ1751	This paper
MATa Sld3-10HIS-13MYC::KANMX sml1Δ::URA3	PZ1778	This paper
MATa Sld3-10HIS-13MYC::KANMX rad53Δ::LEU2 sml1Δ::URA3	PZ1779	This paper
MATa CDC45::cdc45-td (CUP1p-Ub-DHFRts-HA-CDC45 ) (TRP1) UBR1::GAL-Ubiquitin-M-lacI fragment-Myc-UBR1 (HIS3) Sld3-10HIS-13MYC::KANMX	PZ1891	This paper
MATa ptc2∆::URA3 pph3∆::HPHNT cdc45-2A	PZ2139	This paper
MATa Sld3-10HIS-13MYC::KANMX cdc45-T189A	PZ2198	This paper
MATa cdc45-2A	PZ2225	This paper
MATa Sld3-10HIS-13MYC::KANMX cdc45-2A	PZ2226	This paper
MATa Mrc1-13MYC::KANMX sml1Δ::URA3	PZ2227	This paper
MATa Mrc1-13MYC::KANMX sml1Δ::URA3 rad53Δ::LEU2	PZ2228	This paper
MATa Mrc1-13MYC::KANMX Cdc45-3HA::HIS3 sml1Δ::URA3	PZ2305	This paper
MATa cse4Δ::NATMX leu2::Cse4-HA6::LEU2	PZ2330	This paper
MATa dbf4-4A::HIS3 cdc45-2A	PZ2336	This paper
MATa Dbf4-13myc::KANMX cdc45-2A	PZ2350	This paper
MATa dpb11-1::KANMX Sld3-10HIS-13MYC::KANMX	PZ2400	This paper
MATa 3HA-rad53::KANMX cse4Δ::NATMX leu2::Cse4-HA6::LEU2	PZ2563	This paper
MATa 3HA-rad53::KANMX	PZ2565	This paper
MATa 3HA-rad53::KANMX sld3-38A-10HIS-13MYC::KANMX dbf4-4A::HIS3 cdc45-2A	PZ2763	This paper
MATa ptc2∆::URA3 pph3∆::HPHNT sld3-38A-10HIS-13MYC::KANMX	PZ2782	This paper
MATa ptc2∆::URA3 pph3∆::HPHNT dbf4-4A::HIS3	PZ2784	This paper
MATa ptc2∆::URA3 pph3∆::HPHNT sld3-38A-10HIS-13MYC::KANMX dbf4-4A::HIS3	PZ2786	This paper
MATa Pol1-3HA::KANMX cse4Δ::NATMX leu2::Cse4-HA6::LEU2	PZ2788	This paper
MATa Pol1-3HA::KANMX cse4Δ::NATMX leu2::Cse4-HA6::LEU2 cdc45-2A	PZ2790	This paper
MATa Sld3-10HIS-13MYC::KANMX cdc45-R210C	PZ2860	This paper
MATa 3HA-rad53::KANMX cse4Δ::NATMX leu2::Cse4-HA6::LEU2 sld3-38A-10HIS-13MYC::KANMX dbf4-4A::HIS3	PZ2906	This paper
MATa 3HA-rad53::KANMX cse4Δ::NATMX leu2::Cse4-HA6::LEU2 sld3-38A-10HIS-13MYC::KANMX dbf4-4A::HIS3 cdc45-2A	PZ2907	This paper
MATa cse4Δ::NATMX leu2::Cse4-HA6::LEU2 sld3-38A-10HIS-13MYC::KANMX dbf4-4A::HIS3	PZ2928	This paper
MATa sld3-38A-10HIS-13MYC::KANMX dbf4-4A::HIS3 cdc45-2A	PZ2934	This paper
MATa Mcm4-3HA::KANMX cdc45-2A	PZ2937	This paper
MATa Mcm4-3HA::KANMX sld3-38A-10HIS-13MYC::KANMX dbf4-4A::HIS3	PZ2939	This paper
MATa Mcm4-3HA::KANMX sld3-38A-10HIS-13MYC::KANMX dbf4-4A::HIS3 cdc45-2A	PZ2941	This paper
MATa mrc1-AQ sgs1-r1 sld3-38A-10HIS-13MYC::KANMX dbf4-4A::HIS3	PZ3166	This paper
MATa mrc1-AQ sgs1-r1 sld3-38A-10HIS-13MYC::KANMX dbf4-4A::HIS3 cdc45-2A	PZ3167	This paper
MATa sgs1-r1 sld3-38A-10HIS-13MYC::KANMX dbf4-4A::HIS3	PZ3174	This paper
MATa mrc1-AQ sld3-38A-10HIS-13MYC::KANMX dbf4-4A::HIS3	PZ3182	This paper
MATα mrc1-AQ sld3-38A-10HIS-13MYC::KANMX dbf4-4A::HIS3 cdc45-2A	PZ3184	This paper
MATa mrc1-AQ	PZ3214	This paper
MATa mrc1-AQ cdc45-2A	PZ3215	This paper
MATalpha mrc1-AQ cdc45-R210C	PZ2331	This paper
